# Supplementary material for: Effects of RDL GABA Receptor Point Mutants on Susceptibility to Meta-Diamide and Isoxazoline Insecticides in Drosophila melanogaster
Source: Insects. 2024 May 6;15(5):334. doi: 10.3390/insects15050334 (PMC11122182; doi:10.3390/insects15050334)
Supplement: Supplementary file 1 [file insects-15-00334-s001.zip]

Archive with 1 entries (1 files):
- insects-2975174-supplementary.pdf
